# Supplementary material for: Nanoflower-like CuCo2S4 with Bimetallic Synergy as High-Performance Bifunctional Electrocatalyst for Polysulfide/Iodide Redox Flow Batteries
Source: Materials (Basel). 2026 Jul 3;19(13):2839. doi: 10.3390/ma19132839 (PMC13362695; doi:10.3390/ma19132839)
Supplement: Supplementary file 1 [file materials-19-02839-s001.zip]

Archive with 1 entries (1 files):
- materials-4352418-supplementary.pdf
